# Supplementary material for: Inhibition of PIKfyve Leads to Lysosomal Disorders via Dysregulation of mTOR Signaling
Source: Cells. 2024 May 30;13(11):953. doi: 10.3390/cells13110953 (PMC11171791; doi:10.3390/cells13110953)
Supplement: Supplementary file 1 [file cells-13-00953-s001.zip]

Archive with 2 entries (2 files):
- Supplementary Materials-Cells.pdf
- Supplementary Video S1.mp4
